# Supplementary material for: Evaluation of Buriti (Mauritia flexuosa L.) Oil as an Additive for Carbohydrate-Based Biodegradable Films
Source: Foods. 2025 Dec 16;14(24):4330. doi: 10.3390/foods14244330 (PMC12733185; doi:10.3390/foods14244330)
Supplement: Supplementary file 1 [file foods-14-04330-s001.zip]

Archive with 1 entries (1 files):
- foods-4003662-supplementary.pdf
